# Supplementary material for: Electron cryotomography of SARS-CoV-2 virions reveals cylinder-shaped particles with a double layer RNP assembly
Source: Commun Biol. 2022 Nov 10;5:1210. doi: 10.1038/s42003-022-04183-1 (PMC9648435; doi:10.1038/s42003-022-04183-1)
Supplement: Supplementary file 3 — Supplementary Data 1 [file 42003_2022_4183_MOESM3_ESM.xlsx]

## Sheet: Wuhan_Krios17.11.20
Particlenumber	pixel nm	Diam Min pixel	Diam Min nm	DiamMin nm bins		Diam Max pixel	Diam Max nm	DiamMax nm bins		DiamAvg nm		Depth Pixel	Depth nm	Depth nm bins			RNP thickness pixel	RNP thicknessnm	RNP bins
P_10_3	0.222x4=	117	103.896	80		121	107.448	80		105.672		48.7	43.2456	30					15
P_10_9	0.888	115.3	102.386	82.5		130	115.44	82.5		108.913		56.7	50.3496	32.5					17.5
P_10_15		112	99.456	85		116	103.008	85		101.232		47.6	42.2688	37.5			27	23.976	20
P_10_16		115.4	102.475	87.5		127.5	113.22	87.5		107.848		46.1	40.9368	40			27.1	24.0648	22.5
				90				90						42.5					25
P_11_5		115	102.12	92.5		116	103.008	92.5		102.564		46	40.848	45			24.1	21.4008	27.5
P_11_9		122.7	108.958	95		125.4	111.355	95		110.156		39.5	35.076	47.5			22.1	19.6248	30
P_11_15		114.7	101.854	97.5		114.7	101.854	97.5		101.854				50			41.4	36.7632
P_11_17		112.1	99.5448	100		126.2	112.066	100		105.805		42	37.296				25.1	22.2888
				102.5				102.5
P_12_2		122	108.336	105		124	110.112	105		109.224		44	39.072				26	23.088
				107.5				107.5
P_18_4		114	101.232	110		125	111	110		106.116		42.5	37.74				23	20.424
				112.5				112.5
P_19_1		110	97.68	115		122.7	108.958	115		103.319		42	37.296
P_19_5		116	103.008	117.5		116	103.008	117.5		103.008		41.4	36.7632
P_19_7		111.5	99.012	120		118.7	105.406	120		102.209		44.5	39.516				24.5	21.756
P_22_1		112.1	99.5448			118.7	105.406			102.475		48	42.624				27	23.976
P_22_2		120.8	107.27			124.8	110.822			109.046		46	40.848				24	21.312
P_22_3		113.4	100.699			118	104.784			102.742		42.5	37.74				22	19.536
P_22_5		115.3	102.386			120.1	106.649			104.518		47.1	41.8248				29	25.752
P_22_8		107.4	95.3712			112	99.456			97.4136		60	53.28
P_22_11		102	90.576			112.7	100.078			95.3268		51.3	45.5544
P_22_13		106.5	94.572			112.1	99.5448			97.0584		43.7	38.8056				24.3	21.5784
P_22_16		109.1	96.8808			122	108.336			102.608		51	45.288
P_24_2		109.3	97.0584			132.7	117.838			107.448		43.5	38.628				23.5	20.868
P_24_4		116.7	103.63			128	113.664			108.647		41	36.408				20.3	18.0264
P_24_5		122	108.336			128	113.664			111		43	38.184				23.5	20.868
P_24_12		102.7	91.1976			135.3	120.146			105.672		50.5	44.844				32.6	28.9488
P_24_14		108	95.904			120.7	107.182			101.543		49.4	43.8672
P_27_2		110.9	98.4792			117.3	104.162			101.321
P_27_3		127.3	113.042			128	113.664			113.353		42	37.296				20.5	18.204
P_27_4		110.7	98.3016			124	110.112			104.207		45.5	40.404				24.5	21.756
P_27_5		97.4	86.4912			98.7	87.6456			87.0684		42.3	37.5624
P_27_6		116	103.008			128	113.664			108.336		42	37.296				22.5	19.98
P_27_7		122.7	108.958			124.7	110.734			109.846		45	39.96				24.5	21.756
P_27_9		114.1	101.321			116	103.008			102.164		43.5	38.628				25	22.2
P_27_13		114.2	101.41			123.5	109.668			105.539		46	40.848				25	22.2
P_27_14		109.4	97.1472			110	97.68			97.4136		51	45.288				31.5	27.972
P_28_6		110.1	97.7688			124.7	110.734			104.251		47	41.736				25.5	22.644
P_3_2		117.4	104.251			124.7	110.734			107.492		37.7	33.4776				19	16.872
P_3_4		110.7	98.3016			118.7	105.406			101.854		39	34.632				20.7	18.3816
P_3_5		115.4	102.475			122	108.336			105.406		44	39.072				24.5	21.756
P_3_7		114.7	101.854			117.8	104.606			103.23		44.7	39.6936				27.5	24.42
P_3_10		97.4	86.4912			106.7	94.7496			90.6204
P_3_12		114	101.232			119.3	105.938			103.585		39.5	35.076				25	22.2
P_34_5		114	101.232			129.3	114.818			108.025		45	39.96				26.5	23.532
P_5_10		110.1	97.7688			118	104.784			101.276		45.5	40.404				24.5	21.756
P_5_12		111.4	98.9232			123	109.224			104.074		40.5	35.964				22	19.536
P_5_13		103.4	91.8192			107.4	95.3712			93.5952
P_5_15		108	95.904			114	101.232			98.568		45.5	40.404
P_5_18		108.5	96.348			113.4	100.699			98.5236		46	40.848				25	22.2
P_5_19		106.5	94.572			135.4	120.235			107.404		40.7	36.1416
P_5_21		111.5	99.012			118	104.784			101.898		44.1	39.1608				24.5	21.756
P_5_25		106.1	94.2168			113.4	100.699			97.458		39.8	35.3424				27.4	24.3312
P_5_26		115.4	102.475			116.7	103.63			103.052		42.5	37.74				21	18.648
P_5_27		114	101.232			116.8	103.718			102.475		44	39.072				22	19.536
P_5_29		114	101.232			116.7	103.63			102.431		44.5	39.516				25	22.2
P_5_38		105	93.24			112	99.456			96.348		48.5	43.068				27.5	24.42
P_5_41		93.5	83.028			108	95.904			89.466
P_5_42		101.3	89.9544			110.7	98.3016			94.128
P_5_45		93	82.584			102.5	91.02			86.802
P_6_2		110.7	98.3016			114	101.232			99.7668		44	39.072				24.5	21.756
P_6_5		112	99.456			114	101.232			100.344
P_8_2		109.6	97.3248			112	99.456			98.3904
P_8_8		114	101.232			117.1	103.985			102.608
P_20_2		113	100.344			113.5	100.788			100.566		40.6	36.0528
P_20_4		116.7	103.63			121.3	107.714			105.672		44.6	39.6048
P_2_4		114	101.232			115.6	102.653			101.942		41	36.408				23.5	20.868
P_2_5		112.7	100.078			118	104.784			102.431		42	37.296
P_2_10		107.4	95.3712			114	101.232			98.3016		43	38.184				22.1	19.6248
P_2_11		111.3	98.8344			124.7	110.734			104.784		43	38.184				23	20.424
P_2_13		116	103.008			120	106.56			104.784
P_2_15		108.7	96.5256			118.7	105.406			100.966		39	34.632				18.5	16.428
P_2_19		114.7	101.854			115.5	102.564			102.209		40.1	35.6088				23.5	20.868
P_2_20		106	94.128			106.6	94.6608			94.3944
P_2_22		113.4	100.699			129.4	114.907			107.803		47.4	42.0912				29.3	26.0184
P_2_26		108.3	96.1704			108.9	96.7032			96.4368		37.2	33.0336				23	20.424
P_2_20		97.7	86.7576			100.5	89.244			88.0008		40.4	35.8752				21.7	19.2696
		n=	75			n=	75					n=	63				n=	51
		avg=	98.832			avg=	105.228					avg=	39.4117				avg=	21.9638
		stdv=	5.67975			stdv=	6.71861					stdv=	3.70224				stdv=	3.29631
																	avg/2	10.98

## Sheet: Beta_1351_16.2.21measurements
Stack	Particle no	pixel nm		Diam Max pixel	Diam Max nm		Diam Min pixel	Diam Min nm		Depth pixel	Depth nm	Depth nm bins		RNP thickness pixel	RNP thickness nm
Covid19_Beta_TalosTomos_16.2.21
Position10	1	0.258x4		111.3	114.862		102.7	105.986		32	33.024	30
	2	1.032		90.5	93.396		84.5	87.204		65	67.08	32.5
	3			109.3	112.798		102.7	105.986		33.4	34.4688	35
	4			98	101.136		96.7	99.7944		38.7	39.9384	37.5
	5			113.3	116.926		97.4	100.517		33.4	34.4688	40
	6			103.4	106.709		90	92.88		37	38.184	42.5
	7			111.5	115.068		100.7	103.922		39	40.248	45
	8			102	105.264		99.4	102.581		36.7	37.8744	47.5
												50
Position8	1	0.258 x 4		112.7	116.306		100	103.2		32.7	33.7464
	2	1.032		108.1	111.559		89.4	92.2608		41.3	42.6216
	3			102.6	105.883		100	103.2		39	40.248			22	22.704
	4			100.7	103.922		99.4	102.581		35.3	36.4296
	5			114	117.648		97.4	100.517		34	35.088			16.5	17.028
Position9	1	0.258 x 4		107.4	110.837		103.3	106.606		36	37.152			21	21.672
	2	1.032		94.7	97.7304		94	97.008		43	44.376
	3			101.3	104.542		99.3	102.478		36	37.152
	4			102.9	106.193		100	103.2		32.7	33.7464			17	17.544
	5			108	111.456		92	94.944		44.7	46.1304
	6			105.3	108.67		104.1	107.431		42	43.344			24.7	25.4904
	7			103.4	106.709		96.7	99.7944		37	38.184			18.5	19.092
	8			117.3	121.054		116	119.712		39.3	40.5576			24	24.768
	9			108	111.456		104.7	108.05		32.4	33.4368			15.7	16.2024
	10			90.7	93.6024		87.3	90.0936
	11			100	103.2		100	103.2		62	63.984
	12			102.7	105.986		96	99.072		32.7	33.7464
	13			102.7	105.986		100.7	103.922		42	43.344
				n=	26		n=	26		n=	25			n=	8
				avg	108.035		avg	101.39		avg	40.3429			avg	20.5626
				stdv	7.01048		stdv	6.5523		stdv	8.48157			stdv	3.59691

## Sheet: Alpha_B117_8.2.21measurements
Stack	Particle no	pixel nm		Diam Max pixel	Diam Max nm		Diam Min pixel	Diam min nm		Depth pixel	Depth nm		RNP thickness pixel	RNP thicknessnm
Covid19_B117variant_TalosTomos_8.2.21
Position3	1	0.258 x 4		102	105.264		90	92.88		44	45.408
	2	1.032		103.4	106.709		102	105.264		44	45.408
	3			101.3	104.542		98	101.136		52.7	54.3864
	4			105.4	108.773		89.3	92.1576		46.5	47.988
	5			92.7	95.6664		90	92.88		42.7	44.0664
	6			108	111.456		97.4	100.517		39.4	40.6608
	7			90.7	93.6024		84.7	87.4104		52	53.664
	8			97.6	100.723		92.7	95.6664		47.1	48.6072		25.5	26.316
	9			93.4	96.3888		90.9	93.8088		43.3	44.6856
	10			94.7	97.7304		94	97.008		40.5	41.796
	11			97.3	100.414		90.7	93.6024		40.7	42.0024
	12			105.4	108.773		89.4	92.2608		46.7	48.1944		22.5	23.22
Position7	1			110.7	114.242		99.4	102.581		39.5	40.764		23	23.736
	2			110.6	114.139		102.7	105.986
	3			95.3	98.3496		94	97.008		42.7	44.0664
	4			110.8	114.346		96.5	99.588		42	43.344		22	22.704
	5			103.3	106.606		92	94.944		45.5	46.956
	6			104.7	108.05		92	94.944		42	43.344		22	22.704
	7			104.7	108.05		93.3	96.2856		47	48.504		21.5	22.188
	8			128.7	132.818		107.3	110.734		54.5	56.244		27.5	28.38
	9			104	107.328		97.4	100.517		44	45.408		23	23.736
	10			94.7	97.7304		92	94.944		39.4	40.6608
	11			97.4	100.517		90.7	93.6024		44.5	45.924		20.5	21.156
	12			97	100.104		92	94.944		52.7	54.3864
	13			94.7	97.7304		90.8	93.7056		40	41.28
	14			119.4	123.221		90	92.88		43	44.376		27	27.864
				n=	26		n=	26		n=	25		n=	10
				avg	105.895		avg	96.8175		avg	46.085		avg	24.2004
				stdv	8.98579		stdv	5.17144		stdv	4.53817		stdv	2.46206

## Sheet: Delta_B16172_25.5.21measurement
Stack	Particle no	pixel nm		Diam Max pixel	Diam Max nm		Diam Min pixel	Diam Min nm		Depth pixel	Depth nm		RNPdepth p	RNP depth nm
SARSCov2_Delta_Talos_25.5.21
Position9	1	0.258x4		113.5	117.132		96	99.072		29.5	30.444
	2	1.032		112.1	115.687		96.7	99.7944		30.7	31.6824
	3			107.5	110.94		104.6	107.947		31.3	32.3016
	4			105.3	108.67		98.7	101.858		25.5	26.316
	5			97.4	100.517		97.3	100.414		22	22.704
	6			97.5	100.62		90.5	93.396		25.5	26.316
	7			126	130.032		104.7	108.05		28	28.896
	8			96.7	99.7944		96	99.072		25.5	26.316
	9			106	109.392		84.7	87.4104		23	23.736
Position10	1			137.3	141.694		127.3	131.374		32.6	33.6432
	2			91.4	94.3248		90	92.88		30.5	31.476
	3			102.7	105.986		94.7	97.7304		28.7	29.6184
	4			101.6	104.851		92.7	95.6664		29.3	30.2376
	5			108	111.456		106.7	110.114		30.7	31.6824
	6			99.4	102.581		90.9	93.8088		34	35.088
	7			114	117.648		97.3	100.414		29.5	30.444
	8			108.7	112.178		103.3	106.606		27.4	28.2768
	9			102.7	105.986		93.4	96.3888		31.6	32.6112
	10			108	111.456		104	107.328		29.5	30.444
	11			104.7	108.05		95.4	98.4528		45.3	46.7496
	12			107.3	110.734		100	103.2		31	31.992
Position2	1			114.5	118.164		100.1	103.303		27.4	28.2768
	2			101.1	104.335		95	98.04		31.7	32.7144		16	16.512
	3			78.7	81.2184		71.4	73.6848		53.5	55.212
	4			98	101.136		85.3	88.0296		36.3	37.4616		17.7	18.2664
	5			104.8	108.154		100	103.2		31.5	32.508		15	15.48
	6			99	102.168		94.5	97.524		35	36.12
	7			109.5	113.004		99.5	102.684		32.5	33.54
	8			100.7	103.922		93.4	96.3888		79.7	82.2504
	9			106.1	109.495		95	98.04		33	34.056		14.5	14.964
	10			126.7	130.754		112	115.584		29	29.928		14	14.448
					31
				n =	31		n=	31		n=	31		n=	5
				avg=	109.422		avg=	100.24		avg=	33.6465		avg=	15.9341
				stdv=	11.169		stdv=	9.64411		stdv=	10.9149		stdv=	1.51074

## Sheet: Variant Diam BoxPlot
Wuhan_17.11.20_Diameters																	Wuhan Max Diam nm	Wuhan Min Diam nm	Wuhan Depth nm			Alpha Max Diam nm	Alpha Min Diam nm	Alpha Depth nm			Beta Max Diam nm	Beta Min Diam nm	Beta Depth nm			Delta Max diam nm	Delta Min Diam nm	Delta Depth nm
Max Diameter nm+A2:C64	Min Diameter nm	Depth nm
																	107.448	103.896	43.2456			105.264	92.88	45.408			114.862	105.986	33.024			117.132	99.072	30.444
107.448	103.896	43.2456															115.44	102.386	50.3496			106.709	105.264	45.408			93.396	87.204	67.08			115.687	99.7944	31.6824
115.44	102.386	50.3496															103.008	99.456	42.2688			104.542	101.136	54.3864			112.798	105.986	34.4688			110.94	107.947	32.3016
103.008	99.456	42.2688															113.22	102.475	40.9368			108.773	92.1576	47.988			101.136	99.7944	39.9384			108.67	101.858	26.316
113.22	102.475	40.9368																				95.6664	92.88	44.0664			116.926	100.517	34.4688			100.517	100.414	22.704
																	103.008	102.12	40.848			111.456	100.517	40.6608			106.709	92.88	38.184			100.62	93.396	26.316
103.008	102.12	40.848															111.355	108.958	35.076			93.6024	87.4104	53.664			115.068	103.922	40.248			130.032	108.05	28.896
111.355	108.958	35.076															101.854	101.854				100.723	95.6664	48.6072			105.264	102.581	37.8744			99.7944	99.072	26.316
101.854	101.854																112.066	99.5448	37.296			96.3888	93.8088	44.6856								109.392	87.4104	23.736
112.066	99.5448	37.296																				97.7304	97.008	41.796			116.306	103.2	33.7464
																	110.112	108.336	39.072			100.414	93.6024	42.0024			111.559	92.2608	42.6216			141.694	131.374	33.6432
110.112	108.336	39.072																				108.773	92.2608	48.1944			105.883	103.2	40.248			94.3248	92.88	31.476
																	111	101.232	37.74								103.922	102.581	36.4296			105.986	97.7304	29.6184
111	101.232	37.74																				114.242	102.581	40.764			117.648	100.517	35.088			104.851	95.6664	30.2376
																	108.958	97.68	37.296			114.139	105.986									111.456	110.114	31.6824
108.958	97.68	37.296															103.008	103.008	36.7632			98.3496	97.008	44.0664			110.837	106.606	37.152			102.581	93.8088	35.088
103.008	103.008	36.7632															105.406	99.012	39.516			114.346	99.588	43.344			97.7304	97.008	44.376			117.648	100.414	30.444
105.406	99.012	39.516																				106.606	94.944	46.956			104.542	102.478	37.152			112.178	106.606	28.2768
																	105.406	99.5448	42.624			108.05	94.944	43.344			106.193	103.2	33.7464			105.986	96.3888	32.6112
105.406	99.5448	42.624															110.822	107.27	40.848			108.05	96.2856	48.504			111.456	94.944	46.1304			111.456	107.328	30.444
110.822	107.27	40.848															104.784	100.699	37.74			132.818	110.734	56.244			108.67	107.431	43.344			108.05	98.4528	46.7496
104.784	100.699	37.74															106.649	102.386	41.8248			107.328	100.517	45.408			106.709	99.7944	38.184			110.734	103.2	31.992
106.649	102.386	41.8248															99.456	95.3712	53.28			97.7304	94.944	40.6608			121.054	119.712	40.5576
99.456	95.3712	53.28															100.078	90.576	45.5544			100.517	93.6024	45.924			111.456	108.05	33.4368			118.164	103.303	28.2768
100.078	90.576	45.5544															99.5448	94.572	38.8056			100.104	94.944	54.3864			93.6024	90.0936				104.335	98.04	32.7144
99.5448	94.572	38.8056															108.336	96.8808	45.288			97.7304	93.7056	41.28			103.2	103.2	63.984			81.2184	73.6848	55.212
108.336	96.8808	45.288																				123.221	92.88	44.376			105.986	99.072	33.7464			101.136	88.0296	37.4616
																	117.838	97.0584	38.628								105.986	103.922	43.344			108.154	103.2	32.508
117.838	97.0584	38.628															113.664	103.63	36.408													102.168	97.524	36.12
113.664	103.63	36.408															113.664	108.336	38.184													113.004	102.684	33.54
113.664	108.336	38.184															120.146	91.1976	44.844													103.922	96.3888	82.2504
120.146	91.1976	44.844															107.182	95.904	43.8672													109.495	98.04	34.056
107.182	95.904	43.8672																														130.754	115.584	29.928
																	104.162	98.4792
104.162	98.4792																113.664	113.042	37.296
113.664	113.042	37.296															110.112	98.3016	40.404
110.112	98.3016	40.404															87.6456	86.4912	37.5624
87.6456	86.4912	37.5624															113.664	103.008	37.296
113.664	103.008	37.296															110.734	108.958	39.96
110.734	108.958	39.96															103.008	101.321	38.628
103.008	101.321	38.628															109.668	101.41	40.848
109.668	101.41	40.848															97.68	97.1472	45.288
97.68	97.1472	45.288
																	110.734	97.7688	41.736
110.734	97.7688	41.736
																	110.734	104.251	33.4776
110.734	104.251	33.4776															105.406	98.3016	34.632
105.406	98.3016	34.632															108.336	102.475	39.072
108.336	102.475	39.072															104.606	101.854	39.6936
104.606	101.854	39.6936															94.7496	86.4912
94.7496	86.4912																105.938	101.232	35.076
105.938	101.232	35.076
																	114.818	101.232	39.96
114.818	101.232	39.96
																	104.784	97.7688	40.404
104.784	97.7688	40.404															109.224	98.9232	35.964
109.224	98.9232	35.964															95.3712	91.8192
95.3712	91.8192																101.232	95.904	40.404
101.232	95.904	40.404															100.699	96.348	40.848
100.699	96.348	40.848															120.235	94.572	36.1416
120.235	94.572	36.1416															104.784	99.012	39.1608
104.784	99.012	39.1608															100.699	94.2168	35.3424
100.699	94.2168	35.3424															103.63	102.475	37.74
103.63	102.475	37.74															103.718	101.232	39.072
103.718	101.232	39.072															103.63	101.232	39.516
103.63	101.232	39.516															99.456	93.24	43.068
99.456	93.24	43.068															95.904	83.028
95.904	83.028																98.3016	89.9544
98.3016	89.9544																91.02	82.584
91.02	82.584
																	101.232	98.3016	39.072
101.232	98.3016	39.072															101.232	99.456
101.232	99.456
																	99.456	97.3248
99.456	97.3248																103.985	101.232
103.985	101.232
																	100.788	100.344	36.0528
100.788	100.344	36.0528															107.714	103.63	39.6048
107.714	103.63	39.6048
																	102.653	101.232	36.408
102.653	101.232	36.408															104.784	100.078	37.296
104.784	100.078	37.296															101.232	95.3712	38.184
101.232	95.3712	38.184															110.734	98.8344	38.184
110.734	98.8344	38.184															106.56	103.008
106.56	103.008																105.406	96.5256	34.632
105.406	96.5256	34.632															102.564	101.854	35.6088
102.564	101.854	35.6088															94.6608	94.128
94.6608	94.128																114.907	100.699	42.0912
114.907	100.699	42.0912															96.7032	96.1704	33.0336
96.7032	96.1704	33.0336															89.244	86.7576	35.8752
89.244	86.7576	35.8752
Beta1351_16.2.21 Diameters
Max Diameter nm	Min Diameter nm	Depth nm
114.862	105.986	33.024
93.396	87.204	67.08
112.798	105.986	34.4688
101.136	99.7944	39.9384
116.926	100.517	34.4688
106.709	92.88	38.184
115.068	103.922	40.248
105.264	102.581	37.8744
116.306	103.2	33.7464
111.559	92.2608	42.6216
105.883	103.2	40.248
103.922	102.581	36.4296
117.648	100.517	35.088
110.837	106.606	37.152
97.7304	97.008	44.376
104.542	102.478	37.152
106.193	103.2	33.7464
111.456	94.944	46.1304
108.67	107.431	43.344
106.709	99.7944	38.184
121.054	119.712	40.5576
111.456	108.05	33.4368
93.6024	90.0936
103.2	103.2	63.984
105.986	99.072	33.7464
105.986	103.922	43.344
Alpha_B117 8.2.21 Diameters
Max Diameter nm	Min Diameter nm	Depth nm
105.264	92.88	45.408
106.709	105.264	45.408
104.542	101.136	54.3864
108.773	92.1576	47.988
95.6664	92.88	44.0664
111.456	100.517	40.6608
93.6024	87.4104	53.664
100.723	95.6664	48.6072
96.3888	93.8088	44.6856
97.7304	97.008	41.796
100.414	93.6024	42.0024
108.773	92.2608	48.1944
114.242	102.581	40.764
114.139	105.986
98.3496	97.008	44.0664
114.346	99.588	43.344
106.606	94.944	46.956
108.05	94.944	43.344
108.05	96.2856	48.504
132.818	110.734	56.244
107.328	100.517	45.408
97.7304	94.944	40.6608
100.517	93.6024	45.924
100.104	94.944	54.3864
97.7304	93.7056	41.28
123.221	92.88	44.376
Delta_B16172 25.5.21 Diameters
Max Diameter nm	Min Diameter nm	Depth nm
117.132	99.072	30.444
115.687	99.7944	31.6824
110.94	107.947	32.3016
108.67	101.858	26.316
100.517	100.414	22.704
100.62	93.396	26.316
130.032	108.05	28.896
99.7944	99.072	26.316
109.392	87.4104	23.736
141.694	131.374	33.6432
94.3248	92.88	31.476
105.986	97.7304	29.6184
104.851	95.6664	30.2376
111.456	110.114	31.6824
102.581	93.8088	35.088
117.648	100.414	30.444
112.178	106.606	28.2768
105.986	96.3888	32.6112
111.456	107.328	30.444
108.05	98.4528	46.7496
110.734	103.2	31.992

## Sheet: Wuhan_02_17.12.20_Measurements
Stack	Particle number	pixel nm		Diam Max pixel	Diam max nm		Diam Min pixel	Diam min nm		Depth pixel	Depth nm		RNP thickness pixel	RNP Thickness nm
Covid19_Talostomos_17.12.20
Position3	1	0.258x4=		99.4	102.581		96.7	99.7944		36	37.152
	2	1.032		105.5	108.876		95.4	98.4528		35.2	36.3264		20	20.64
	3			99.4	102.581		96.7	99.7944		35.4	36.5328
	4			108	111.456		96.7	99.7944		31	31.992
	5			127.4	131.477		92	94.944		52.7	54.3864
	6			97.4	100.517		97.3	100.414		36.7	37.8744
	7			106.8	110.218		86	88.752		58	59.856
	8			101.3	104.542		98	101.136		42.7	44.0664
	9			100	103.2		97.3	100.414		43.3	44.6856
	10			105.4	108.773		100.7	103.922		45.3	46.7496
	11			104.7	108.05		100	103.2		38.7	39.9384
	12			104	107.328		98	101.136		48.7	50.2584
Position12	1	0.258x4=		106.7	110.114		97.3	100.414		35.5	36.636		19	19.608
	2	1.032		113.3	116.926		111.3	114.862		41	42.312		22	22.704
	3			103	106.296		89	91.848		46.5	47.988		25.5	26.316
	4			100.7	103.922		97.4	100.517		42.7	44.0664
	5			126.2	130.238		85.4	88.1328		44.7	46.1304
	6			117.3	121.054		104.7	108.05		36.5	37.668		18.1	18.6792
	7			96.7	99.7944		97.4	100.517		49.3	50.8776
	8			102	105.264		98	101.136		48.7	50.2584
	9			108	111.456		106	109.392		41	42.312		19	19.608
	10			110	113.52		96	99.072		34.5	35.604		17.1	17.6472
	11			104.7	108.05		102	105.264		33	34.056
	12			104	107.328		100.7	103.922		38	39.216
	13			100.7	103.922		98	101.136		36	37.152
	14			103.3	106.606		96.1	99.1752		36.5	37.668
	15			100.7	103.922		98.7	101.858		34	35.088
	16			105	108.36		98	101.136		39	40.248
	17			104	107.328		95.3	98.3496		33.4	34.4688
	18			101.5	104.748		94.5	97.524		34.5	35.604
				n=	30		n=	30		n=	30		n=	7
				avg=	108.948		avg=	100.469		avg=	41.5724		avg=	20.7432
				stdv=	7.4862		stdv=	5.31508		stdv=	6.77336		stdv=	2.92501

## Sheet: Wuhan_02_9.3.21_Measurements
Stack	Particle number	pixel nm		Diam Max pixel	Diam Max nm		Diam Min pixel	Diam Min nm		Depth pixel	Depth nm		RNP thickness pixel	RNP thickness nm
Covid19_Eng02_Talostomos_9.3.21
Position_7	1	0.258x4=		104.6	107.947		103.1	106.399		35	36.12
	2	1.032		92.8	95.7696		88	90.816		46	47.472
	3			86	88.752		84.7	87.4104		44.7	46.1304
	4			104.7	108.05		99.5	102.684		31.5	32.508
	5			110.8	114.346		99.4	102.581		36.7	37.8744
	6			97.3	100.414		93.6	96.5952		34	35.088
	7			104	107.328		94.5	97.524		37.4	38.5968
	8			88.7	91.5384		72.7	75.0264		30.7	31.6824
Position_10	1	0.258x4=		110.5	114.036		100	103.2		35.5	36.636		16	16.512
	2	1.032		90.5	93.396		85	87.72		35.5	36.636
	3			103.5	106.812		100	103.2		36.5	37.668		19	19.608
	4			110.2	113.726		98.7	101.858		32.7	33.7464
				n=	12		n=	12		n=	12		n=	2
				avg=	103.51		avg=	96.2512		avg=	37.5132		avg=	18.06
				stdv=	9.20118		stdv=	9.26946		stdv=	4.83701

## Sheet: DeltaB1617_26.8.21_Measurements
Stack	Particle number	pixel nm		Diam Max pixel	Diam Max nm		Diam Min pixel	Diam Min nm		Depth pixel	Depth nm		RNP thickness pixel	RNP thickness nm
Covid19_India_26.8.21
Position_3	1	0.258x4=		100.7	103.922		93.4	96.3888		23.5	24.252
	2	1.032		102	105.264		98	101.136		34	35.088		25	25.8
	3			114.7	118.37		98.9	102.065		27.3	28.1736
	4			98.7	101.858		89.4	92.2608		26	26.832
	5			96	99.072		84.7	87.4104		34	35.088
	6			103.4	106.709		88.7	91.5384		34	35.088
	7			96.7	99.7944		91.4	94.3248		36	37.152
	8			112.7	116.306		111.3	114.862		28	28.896
Position_7	1	0.258x4=		110	113.52		99	102.168		25.5	26.316
	2	1.032		98.5	101.652		96.7	99.7944		37	38.184		23.5	24.252
	3			80.7	83.2824		76.7	79.1544		30	30.96
Position_10	1	0.258x4=		105.1	108.463		100	103.2		28	28.896
	2	1.032		106	109.392		99.7	102.89		34.3	35.3976
	3			108	111.456		102.7	105.986		34.7	35.8104
	4			110.7	114.242		108.7	112.178		30.7	31.6824
	5			128.7	132.818		89.6	92.4672		31.5	32.508
	6			106.7	110.114		87.3	90.0936		38.7	39.9384
	7			108	111.456		84	86.688		33	34.056		14.5	14.964
	8			92.1	95.0472		88	90.816		24	24.768
	9			106.7	110.114		102.2	105.47		39.4	40.6608
	10			104	107.328		99.8	102.994		32	33.024
	11			101.3	104.542		97.4	100.517		35.4	36.5328		19	19.608
	12			92.7	95.6664		92	94.944		38	39.216
				n=	23		n=	23		n=	23		n=	4
				avg=	106.974		avg=	97.7977		avg=	32.9791		avg=	21.156
				stdv=	9.6925		stdv=	8.45654		stdv=	4.86185		stdv=	4.89521

## Sheet: Extra batch box plot
Wuhan_02_17.12.20				Wuhan_02_9.3.21				Delta_26.8.21
MaxDiamnm	Min Diam nm	Depth nm		Max Diam nm	Min Diam nm	Depth nm		Max Diam nm	Min Diam nm	Depth nm
102.581	99.7944	37.152		107.947	106.399	36.12		103.922	96.3888	24.252
108.876	98.4528	36.3264		95.7696	90.816	47.472		105.264	101.136	35.088
102.581	99.7944	36.5328		88.752	87.4104	46.1304		118.37	102.065	28.1736
111.456	99.7944	31.992		108.05	102.684	32.508		101.858	92.2608	26.832
131.477	94.944	54.3864		114.346	102.581	37.8744		99.072	87.4104	35.088
100.517	100.414	37.8744		100.414	96.5952	35.088		106.709	91.5384	35.088
110.218	88.752	59.856		107.328	97.524	38.5968		99.7944	94.3248	37.152
104.542	101.136	44.0664		91.5384	75.0264	31.6824		116.306	114.862	28.896
103.2	100.414	44.6856
108.773	103.922	46.7496		114.036	103.2	36.636		113.52	102.168	26.316
108.05	103.2	39.9384		93.396	87.72	36.636		101.652	99.7944	38.184
107.328	101.136	50.2584		106.812	103.2	37.668		83.2824	79.1544	30.96
				113.726	101.858	33.7464
110.114	100.414	36.636						108.463	103.2	28.896
116.926	114.862	42.312						109.392	102.89	35.3976
106.296	91.848	47.988						111.456	105.986	35.8104
103.922	100.517	44.0664						114.242	112.178	31.6824
130.238	88.1328	46.1304						132.818	92.4672	32.508
121.054	108.05	37.668						110.114	90.0936	39.9384
99.7944	100.517	50.8776						111.456	86.688	34.056
105.264	101.136	50.2584						95.0472	90.816	24.768
111.456	109.392	42.312						110.114	105.47	40.6608
113.52	99.072	35.604						107.328	102.994	33.024
108.05	105.264	34.056						104.542	100.517	36.5328
107.328	103.922	39.216						95.6664	94.944	39.216
103.922	101.136	37.152
106.606	99.1752	37.668
103.922	101.858	35.088
108.36	101.136	40.248
107.328	98.3496	34.4688
104.748	97.524	35.604
